# Supplementary material for: Genome-Wide Analysis of the DYW Subgroup PPR Gene Family and Identification of GmPPR4 Responses to Drought Stress
Source: Int J Mol Sci. 2019 Nov 12;20(22):5667. doi: 10.3390/ijms20225667 (PMC6888332; doi:10.3390/ijms20225667)
Supplement: Supplementary file 1 [file ijms-20-05667-s001.zip]

Archive with 5 entries (4 files):
- ijms-610409-supplementary-xml/
- ijms-610409-supplementary-xml/Figure S1,S2 and Table S4.pdf
- ijms-610409-supplementary-xml/Table S1.xlsx
- ijms-610409-supplementary-xml/Table S2.xlsx
- ijms-610409-supplementary-xml/Table S3.xlsx
