# Supplementary material for: Genome-Wide Analysis of the DYW Subgroup PPR Gene Family and Identification of GmPPR4 Responses to Drought Stress
Source: Int J Mol Sci. 2019 Nov 12;20(22):5667. doi: 10.3390/ijms20225667 (PMC6888332; doi:10.3390/ijms20225667)
Supplement: Supplementary file 1 [file ijms-20-05667-s001.zip › ijms-610409-supplementary-xml/Table S1.xlsx]

## Sheet: Sheet1
Table S1. DYW-subgroup PPR genes in soybean. Detailed genomic information including photozome locus, class present, number of introns within ORF, protein length,
genomic locus (chromosomal location), '+/- stand isoelectric point, and molecular weight (kDa) of the PPR proteins for each PPR gene
Name	Photozome Locus	Chromosome	Cluster	Introns NO.	Protein Length	Phytozome pseudomolecule position	+/- stand	pI (isoelectric point)	MW (molecular weight)
PPR1	Glyma.01G003400	1	II	0	452	379878-381664	+	51109.2	6.08
PPR2	Glyma.01G004400	1	II	4	562	431039-432924	-	62731.6	8.57
PPR3	Glyma.01G011300	1	I	0	605	1084424-1087061	+	75295.6	6.75
PPR4	Glyma.01G011700	1	I	0	605	1130669-1132629	+	68486	6.4
PPR5	Glyma.01G048100	1	II	0	609	5605305-5607452	+	67951.5	6.66
PPR6	Glyma.01G060400	1	II	2	286	8231077-8232782	-	32535.8	7.65
PPR7	Glyma.01G230500	1	II	1	757	55787237-55789539	-	85057	6.81
PPR8	Glyma.01G234100	1	I	0	765	56022128-56026001	+	85763.6	7.9
PPR9	Glyma.01G236000	1	I	1	595	56148775-56150577	-	66589.9	5.45
PPR10	Glyma.01G237100	1	II	2	627	56222608-56224585	-	70939.3	6.53
PPR11	Glyma.02G071600	2	II	1	1082	6293562-6298077	-	120939	6.82
PPR12	Glyma.02G102000	2	I	1	854	9666417-9673757	+	96049.7	7.48
PPR13	Glyma.02G118600	2	II	0	785	11691012-11694189	-	87214.1	8.87
PPR14	Glyma.02G133100	2	II	0	591	13763502-13766105	-	67529.7	6.72
PPR15	Glyma.02G144100	2	II	0	941	14847438-14851182	-	104672	8.24
PPR16	Glyma.02G160400	2	I	0	780	18539512-18544066	-	87006.7	6.45
PPR17	Glyma.02G164800	2	III	2	253	23900764-23902847	+	28951.3	5.45
PPR18	Glyma.02G174500	2	I	1	634	27945482-27948885	-	71680.4	8.33
PPR19	Glyma.02G201800	2	III	0	573	38611027-38614757	-	65018.4	6.87
PPR20	Glyma.02G205900	2	III	3	756	39083069-39085386	-	83746.9	6.38
PPR21	Glyma.02G217200	2	I	1	754	40412270-40415856	+	85009.1	7.93
PPR22	Glyma.02G227300	2	I	0	896	41432664-41435779	+	100452	6.57
PPR23	Glyma.03G093000	3	III	2	242	27595841-27596655	+	27681	8.71
PPR24	Glyma.03G108500	3	I	0	801	30926122-30929063	+	89310.5	6.74
PPR25	Glyma.03G189000	3	II	0	874	40000792-40003958	+	98882.9	7.27
PPR26	Glyma.03G205100	3	I	1	596	41319644-41321764	-	67851.8	6.61
PPR27	Glyma.03G227900	3	II	0	703	42988527-42990638	-	78928.3	8.4
PPR28	Glyma.03G238000	3	I	0	633	43763756-43765657	-	70725.7	5.93
PPR29	Glyma.03G264700	3	I	0	721	45761220-45763385	-	80885.4	7.74
PPR30	Glyma.04G010200	4	I	0	542	802887-805349	+	61118.6	6.19
PPR31	Glyma.04G057300	4	I	0	980	4640737-4644040	+	109539	8.23
PPR32	Glyma.04G078800	4	II	0	542	6614236-6615902	+	61520.4	8.27
PPR33	Glyma.04G127500	4	III	0	816	17256467-17258917	-	91387.8	8.05
PPR34	Glyma.04G158200	4	I	1	334	38554941-38555988	+	37814.9	8.9
PPR35	Glyma.04G183600	4	III	0	635	45176361-45181442	+	71469.1	8.92
PPR36	Glyma.05G008800	5	I	0	737	793233-795589	+	82437.8	6.4
PPR37	Glyma.05G026400	5	I	0	579	2287709-2289448	-	65120.1	7.81
PPR38	Glyma.05G125500	5	II	0	637	31867390-31870293	+	73010.5	8.29
PPR39	Glyma.05G131900	5	III	2	602	32498088-32499981	-	68400.5	7.77
PPR40	Glyma.05G137900	5	II	0	574	33045264-33049538	-	64369	7.1
PPR41	Glyma.05G155200	5	II	0	665	34814728-34818919	+	74189.4	6.1
PPR42	Glyma.05G157500	5	II	0	617	34982923-34984776	-	68616.5	8.77
PPR43	Glyma.05G159700	5	I	4	803	35157486-35160345	+	90590.9	8.91
PPR44	Glyma.05G228000	5	II	2	682	40589900-40591982	+	77144.2	8.14
PPR45	Glyma.05G240300	5	I	0	674	41556012-41559032	+	75898.9	8.98
PPR46	Glyma.05G244300	5	I	1	750	41876299-41879940	+	81842	7.56
PPR47	Glyma.05G244400	5	I	1	769	41880911-41883720	+	87570.4	8.94
PPR48	Glyma.06G057900	6	I	0	981	4349678-4353117	+	109406	6.85
PPR49	Glyma.06G080500	6	II	4	576	6175072-6177055	+	64987	9.24
PPR50	Glyma.06G161900	6	I	0	568	13377091-13378921	-	63986.7	8.22
PPR51	Glyma.06G206900	6	I	0	975	19937586-19940513	-	107373	7.32
PPR52	Glyma.06G254600	6	II	5	397	43351661-43357841	-	44698.1	6.4
PPR53	Glyma.06G301600	6	III	3	537	49052455-49054285	-	60535.5	8.45
PPR54	Glyma.06G311600	6	III	0	816	50027314-50030123	+	91849.8	7.59
PPR55	Glyma.06G311700	6	III	4	608	50030397-50032477	+	68100	8.64
PPR56	Glyma.06G322500	6	I	0	647	51070623-51073059	-	73012.3	8.29
PPR57	Glyma.07G029000	7	I	3	626	2335063-2337263	-	70255.1	8.07
PPR58	Glyma.07G033300	7	II	0	882	2607470-2610798	+	99742.4	7.33
PPR59	Glyma.07G057000	7	I	0	933	5068711-5071512	-	105426	6.54
PPR60	Glyma.07G127400	7	II	0	650	15264634-15266586	+	72764	7.78
PPR61	Glyma.07G128600	7	II	0	449	15350391-15352293	-	51088.3	6.11
PPR62	Glyma.07G159200	7	II	1	822	20107680-20111026	-	92505.1	7.27
PPR63	Glyma.07G196400	7	I	0	582	36480530-36482519	+	64878.7	8.03
PPR64	Glyma.07G211900	7	II	0	588	38348890-38351342	+	67326.6	6.97
PPR65	Glyma.07G216300	7	III	2	575	38883020-38884995	+	64372.9	7.04
PPR66	Glyma.07G245500	7	II	0	693	42462950-42472062	+	78491.6	8.38
PPR67	Glyma.07G249400	7	II	0	603	42746230-42748063	+	66821.8	8.06
PPR68	Glyma.08G080300	8	II	3	522	6086733-6088550	+	59241.5	9.17
PPR69	Glyma.08G086500	8	III	0	674	6545780-6547804	-	76043.1	7.5
PPR70	Glyma.08G092900	8	II	0	574	7035494-7039200	-	64073.7	6.68
PPR71	Glyma.08G113100	8	II	0	664	8681998-8686239	+	73754.9	5.74
PPR72	Glyma.08G117400	8	I	1	857	9054060-9063297	+	95482.5	7.86
PPR73	Glyma.08G123700	8	II	0	721	9506498-9508788	+	80395.9	8.32
PPR74	Glyma.08G152900	8	I	2	147	11780677-11784610	-	16573.2	6.7
PPR75	Glyma.08G160200	8	II	0	691	12410275-12412785	-	77815.1	8.16
PPR76	Glyma.08G172500	8	I	4	564	13727747-13729638	+	63143.2	8.73
PPR77	Glyma.08G208900	8	II	4	843	16917100-16919967	-	95405.7	6.44
PPR78	Glyma.08G213800	8	I	0	738	17248997-17251512	+	83849.2	8.72
PPR79	Glyma.08G252400	8	I	0	658	22168216-22170857	+	74374.4	7.54
PPR80	Glyma.08G254300	8	III	0	852	22467839-22470397	-	95955.5	5.95
PPR81	Glyma.08G291700	8	II	4	664	40557822-40561244	+	75228.6	7.18
PPR82	Glyma.08G291800	8	II	5	1361	40564203-40584573	+	152637	7.85
PPR83	Glyma.08G294900	8	I	0	611	41002768-41005138	-	69145.7	6.51
PPR84	Glyma.08G295900	8	I	1	631	41117707-41121522	+	71474.6	8.21
PPR85	Glyma.08G302300	8	III	0	722	42042314-42044482	-	81252.9	7.51
PPR86	Glyma.08G318700	8	I	3	295	43808220-43809357	-	33362.7	6.37
PPR87	Glyma.09G000400	9	II	0	871	22909-25628	-	97494.7	7.17
PPR88	Glyma.09G043600	9	II	1	542	3719056-3721424	+	61579.1	9.36
PPR89	Glyma.09G097800	9	III	4	484	16334913-16336713	+	53714.2	8.11
PPR90	Glyma.09G126100	9	II	5	338	31089660-31091018	+	38123.8	5.28
PPR91	Glyma.09G154200	9	I	4	525	37726590-37728553	+	59664.2	8.43
PPR92	Glyma.09G168800	9	I	0	601	39356627-39358432	-	67282.9	5.8
PPR93	Glyma.09G200600	9	II	0	676	42479152-42483030	+	75450.6	7.6
PPR94	Glyma.09G209700	9	I	0	562	43396577-43398265	-	63576.1	6.3
PPR95	Glyma.09G227000	9	I	2	552	45157213-45158946	-	61426.8	6.52
PPR96	Glyma.09G236700	9	II	0	694	45894362-45898175	+	78678.3	7.99
PPR97	Glyma.09G237200	9	II	0	690	45920598-45923112	+	78274.2	7.51
PPR98	Glyma.09G251000	9	II	1	721	47156119-47158946	-	81884.7	6.74
PPR99	Glyma.09G272000	9	II	0	711	48856352-48859008	-	80279.2	8.48
PPR100	Glyma.09G286300	9	I	0	820	50170919-50173997	-	91924.4	8.12
PPR101	Glyma.10G018100	10	I	1	537	1584492-1586198	-	60574.4	7.84
PPR102	Glyma.10G074100	10	III	0	630	7667492-7674194	+	70665.5	8.53
PPR103	Glyma.10G093800	10	I	1	517	13390939-13393084	+	58720.7	6.83
PPR104	Glyma.10G190600	10	III	0	787	42336298-42339902	-	88256.8	6.41
PPR105	Glyma.10G230100	10	II	0	881	46018669-46021536	+	98035.3	6.48
PPR106	Glyma.10G247700	10	III	1	686	47611584-47613986	+	76251.3	8.23
PPR107	Glyma.10G258200	10	I	0	591	48448173-48450101	-	66739.7	6.53
PPR108	Glyma.10G277600	10	III	4	590	49967856-49970190	-	66478.9	8.14
PPR109	Glyma.11G006200	11	II	0	721	439236-441685	+	81569.8	8.56
PPR110	Glyma.11G007200	11	I	0	854	507718-510952	+	94664.6	5.71
PPR111	Glyma.11G008800	11	I	0	683	611651-614474	-	76577.4	6.78
PPR112	Glyma.11G013400	11	II	0	118	929453-931127	-	13711.1	6.99
PPR113	Glyma.11G213300	11	I	0	638	30628451-30630367	-	72027.6	6.35
PPR114	Glyma.11G254200	11	II	0	611	34476450-34479062	-	67910.3	8.06
PPR115	Glyma.12G009800	12	I	1	565	706121-707858	+	62821.4	7.75
PPR116	Glyma.12G102800	12	III	0	701	9167421-9170155	+	78051.4	8.27
PPR117	Glyma.12G115500	12	I	5	576	11541973-11546038	+	66155.5	8.91
PPR118	Glyma.12G118200	12	II	0	629	12192078-12193967	+	70599.8	6.55
PPR119	Glyma.12G146900	12	II	4	833	20385912-20388871	+	93635.4	6.59
PPR120	Glyma.12G183600	12	I	0	876	34465338-34467968	+	98133.7	8.23
PPR121	Glyma.12G184200	12	I	1	435	34550711-34552147	+	49151.8	6.63
PPR122	Glyma.12G239300	12	I	0	676	39814884-39818983	+	75208.7	6.32
PPR123	Glyma.13G060800	13	I	4	548	15816696-15818804	+	60968.3	8.93
PPR124	Glyma.13G062300	13	II	1	669	16005409-16007730	+	75502.7	8.61
PPR125	Glyma.13G119700	13	I	0	607	23232530-23234552	+	68505.3	6.6
PPR126	Glyma.13G121800	13	I	0	747	23481770-23484884	+	84854	8.36
PPR127	Glyma.13G179700	13	I	0	582	29324671-29327000	-	64626.5	7.55
PPR128	Glyma.13G220400	13	I	14	1431	33371676-33380958	-	160187	6.67
PPR129	Glyma.13G332400	13	I	0	693	42674401-42677220	-	78815	8.02
PPR130	Glyma.13G345000	13	I	0	567	43571752-43573766	-	63852.8	6.63
PPR131	Glyma.14G003900	14	I	0	1033	344285-347951	-	116156	6.39
PPR132	Glyma.14G184600	14	I	1	758	44798759-44802279	+	85414.6	7.52
PPR133	Glyma.14G194400	14	I	0	896	45951636-45954741	+	100854	6.19
PPR134	Glyma.14G224400	14	I	2	887	48974947-48980187	+	99094.5	8.82
PPR135	Glyma.15G016600	15	II	0	640	1292157-1294571	+	71991	6.71
PPR136	Glyma.15G041800	15	I	3	501	3270244-3272077	+	57180.7	8.73
PPR137	Glyma.15G084700	15	I	0	873	6499058-6503126	+	97450	8.26
PPR138	Glyma.15G092000	15	I	17	1428	7085612-7094574	+	160252	7.32
PPR139	Glyma.15G156600	15	III	0	880	13127409-13130051	-	97787.4	7.04
PPR140	Glyma.15G254800	15	I	1	708	48396968-48399125	-	78321.6	8.5
PPR141	Glyma.15G272100	15	I	0	626	50944579-50946729	+	70966.6	8.23
PPR142	Glyma.15G273200	15	III	0	858	51060151-51062727	-	95398.1	6.12
PPR143	Glyma.15G277000	15	II	1	228	51672690-51673683	-	25697.9	6.54
PPR144	Glyma.16G026000	16	I	1	893	2533608-2536343	-	100872	6.64
PPR145	Glyma.16G049100	16	II	0	765	4705670-4707989	+	86085.7	6.5
PPR146	Glyma.16G049800	16	II	1	653	4779493-4782327	+	72455.7	7.74
PPR147	Glyma.16G152800	16	II	6	900	31347028-31354847	-	100209	6.18
PPR148	Glyma.16G161800	16	II	3	582	32105638-32107509	+	65581.9	7.24
PPR149	Glyma.16G172800	16	I	0	673	33359317-33362446	+	75733.8	6.99
PPR150	Glyma.16G218400	16	I	0	601	37593164-37594969	-	67348	5.76
PPR151	Glyma.17G024900	17	II	4	440	1836723-1838478	-	48726.2	9.17
PPR152	Glyma.17G072100	17	III	0	778	5643038-5646072	+	86150.3	6.19
PPR153	Glyma.17G099500	17	I	1	625	7846494-7848416	+	69679.5	6.8
PPR154	Glyma.17G100500	17	I	2	217	7914881-7916196	+	24223.3	5.7
PPR155	Glyma.17G117000	17	I	4	589	9226104-9228085	+	65639.1	6.14
PPR156	Glyma.17G146000	17	III	3	435	12038138-12039845	+	49224.3	9.06
PPR157	Glyma.17G165800	17	II	0	628	15120283-15122459	+	69726.7	8.32
PPR158	Glyma.17G209700	17	I	1	615	34586468-34590309	+	69296.1	7.85
PPR159	Glyma.17G220100	17	II	0	871	37197689-37204991	-	97367.6	7.51
PPR160	Glyma.17G262700	17	II	0	871	41606725-41609340	+	97619.8	7.01
PPR161	Glyma.18G085900	18	III	1	787	8495745-8501031	-	88312.9	6.68
PPR162	Glyma.18G094700	18	I	0	775	9650627-9659495	+	86497.6	6.14
PPR163	Glyma.18G126700	18	I	2	355	16744863-16747595	-	40543.2	6.51
PPR164	Glyma.18G128100	18	I	3	553	17235800-17237647	+	63186.9	6.75
PPR165	Glyma.18G225600	18	I	0	309	51367414-51368637	+	34951.5	8.55
PPR166	Glyma.18G241500	18	II	0	756	53009935-53012702	+	85391.5	8.11
PPR167	Glyma.18G260300	18	II	6	609	54632199-54635157	-	69087.2	6.65
PPR168	Glyma.18G275000	18	II	0	658	55718133-55720831	+	74195.1	7.31
PPR169	Glyma.18G277000	18	III	0	852	55891640-55895016	-	96020	6.06
PPR170	Glyma.18G287500	18	I	0	727	56749390-56753241	-	82212.8	7.77
PPR171	Glyma.19G025700	19	I	0	706	3230931-3233051	-	78558.2	7.99
PPR172	Glyma.19G102300	19	II	0	815	35027376-35029823	-	91852.4	7.77
PPR173	Glyma.19G141800	19	III	0	582	40297807-40299555	-	65042	7.59
PPR174	Glyma.19G202500	19	I	0	622	45939063-45940931	-	70481.1	8.62
PPR175	Glyma.20G013300	20	III	0	821	1169160-1171888	+	91797.5	8.39
PPR176	Glyma.20G112100	20	III	0	618	35418152-35420441	+	70122.5	8.54
PPR177	Glyma.20G132900	20	I	0	540	37301658-37307894	+	44354.2	6.17
PPR178	Glyma.20G155800	20	II	1	899	39467738-39470889	+	100181	8.28
PPR179	Glyma.20G200100	20	III	4	686	43757189-43759531	+	77162.3	6.63
