# Supplementary material for: Genome-Wide Analysis of the DYW Subgroup PPR Gene Family and Identification of GmPPR4 Responses to Drought Stress
Source: Int J Mol Sci. 2019 Nov 12;20(22):5667. doi: 10.3390/ijms20225667 (PMC6888332; doi:10.3390/ijms20225667)
Supplement: Supplementary file 1 [file ijms-20-05667-s001.zip › ijms-610409-supplementary-xml/Table S2.xlsx]

## Sheet: Sheet1
Table S2. The Ka/Ks ratios for segmentally duplicated the Cluster I PPR proteins.
Gene	locus	Chr.	Gene 2	locus	Chr.	e-value	%Homology	Ka	Ks	Ka/Ks
Glyma.03G205100	3	41319644-41321764	Glyma.19G202500	19	45939063-45940931	7.69894e-07	84.08	0.0586556	0.141589	0.414267
Glyma.09G168800	9	39356627-39358432	Glyma.16G218400	16	37593164-37594969	3.73416e-21	94.01	0.0273492	0.189015	0.144693
Glyma.08G117400	8	9054060-9063297	Glyma.15G084700	15	6499058-6503126	7.78575e-06	63.42	0.97567	1.11094	0.878235
Glyma.02G227300	2	41432664-41435779	Glyma.14G194400	14	45951636-45954741	2.01226e-18	95.84	0.0247132	0.124246	0.198906
Glyma.02G217200	2	40412270-40415856	Glyma.14G184600	14	44798759-44802279	4.2245e-07	94.2	0.0245229	0.0777991	0.315208
Glyma.04G010200	4	802887-805349	Glyma.13G345000	13	43571752-43573766	0.000244706	87.41	0.966926	1.12034	0.863064
Glyma.07G196400	7	36480530-36482519	Glyma.13G179700	13	29324671-29327000	9.62056e-18	93.13	0.0335517	0.168856	0.1987
Glyma.09G227000	9	45157213-45158946	Glyma.12G009800	12	706121-707858	0.0235632	91.15	0.028782	0.0535744	0.537235
Glyma.01G234100	1	56022128-56026001	Glyma.11G008800	11	611651-614474	4.7526e-05	84.44	0.974743	1.11644	0.873078
Glyma.03G264700	3	45761220-45763385	Glyma.09G286300	9	50170919-50173997	0.0334995	85.12	0.985857	1.06047	0.929643
Glyma.01G011700	1	1130669-1132629	Glyma.09G209700	9	43396577-43398265	0.891454	87.6	0.998584	1.00549	0.99313
Glyma.01G011300	1	1084424-1087061	Glyma.09G209700	9	43396577-43398265	0.218165	88.76	0.990709	1.03587	0.9564
Glyma.04G057300	4	4640737-4644040	Glyma.06G057900	6	4349678-4353117	1.20764e-22	91.97	0.035394	0.155168	0.228102
Glyma.05G244300	5	41876299-41879940	Glyma.05G244400	5	41880911-41883720	0.474098	73.34	1.00477	0.979154	1.02616
Glyma.01G011300	1	1084424-1087061	Glyma.01G011700	1	1130669-1132629	0.337591	97.36	0.0121836	0.0182169	0.668809
Mean							87.4553	0.476161	0.557145	0.615042

## Sheet: Sheet2
lyma.03G205100	Glyma.19G202500	94.64	1715	88	2	81	1791	155	1869	0	2658	1869
Glyma.09G168800	Glyma.16G218400	94.8	1806	94	0	1	1806	1	1806	0	2835	1806
Glyma.08G117400	Glyma.15G084700	81.95	2083	373	1	274	2353	211	2293	0	1144	2622
Glyma.02G227300	Glyma.14G194400	95.84	2691	112	0	1	2691	1	2691	0	4413	2691
Glyma.02G217200	Glyma.14G184600	96.09	2277	77	2	1	2265	1	2277	0	3770	2277
Glyma.04G010200	Glyma.13G345000	96.48	1448	45	1	188	1629	257	1704	0	2468	1704
Glyma.07G196400	Glyma.13G179700	94	1749	105	0	1	1749	1	1749	0	2635	1749
Glyma.09G227000	Glyma.12G009800	96.44	1405	44	2	261	1659	294	1698	0	2381	1698
Glyma.01G234100	Glyma.11G008800	96.51	2037	71	0	262	2298	16	2052	0	3475	2298
Glyma.03G264700	Glyma.09G286300	98.11	2166	41	0	1	2166	298	2463	0	3969	2463
Glyma.01G011700	Glyma.09G209700	95.91	1689	69	0	130	1818	1	1689	0	2767	1818
Glyma.01G011300	Glyma.09G209700	96.03	1689	67	0	130	1818	1	1689	0	2817	1818
Glyma.04G057300	Glyma.06G057900	93.57	2955	169	3	1	2943	1	2946	0	4363	2946
Glyma.05G244300	Glyma.05G244400	86.7	2143	285	0	111	2253	168	2310	0	1988	2310
Glyma.01G011300	Glyma.01G011700	98.68	1818	24	0	1	1818	1	1818	0	3414	1818

## Sheet: Sheet3
Glyma.01G011700	Glyma.09G209700	87.6		95.54			0.144693
Glyma.01G011300	Glyma.09G209700	88.76					0.1987
Glyma.01G011300	Glyma.01G011700	97.36					0.198906
							0.228102
							0.315208
							0.414267
							0.537235
							0.291016
							0.668809
							0.863064
							0.873078
							0.878235
							0.929643
							0.9564
							0.99313
							1.02616
