# Supplementary material for: Genome-Wide Analysis of the DYW Subgroup PPR Gene Family and Identification of GmPPR4 Responses to Drought Stress
Source: Int J Mol Sci. 2019 Nov 12;20(22):5667. doi: 10.3390/ijms20225667 (PMC6888332; doi:10.3390/ijms20225667)
Supplement: Supplementary file 1 [file ijms-20-05667-s001.zip › ijms-610409-supplementary-xml/Table S3.xlsx]

## Sheet: sheet1
Table S3. Transcript data of 84 DYW subgroup PPR genes for heat map.
Photozome Locus	Flower	Leaves	Root	Root Hairs	Seed	Stem
Glyma.01G011300	2.672	8.754	1.232	1.054	4.908	3.327
Glyma.01G011700	0.132	2.241	0.395	0.504	0.439	0.548
Glyma.01G234100	0.833	1.798	0.639	0.596	2.142	1.558
Glyma.01G236000	0	0.056	0	0.01	0.325	0.022
Glyma.02G102000	1.358	1.764	1.052	1.33	1.545	0.953
Glyma.02G160400	0.619	1.212	0.141	0.352	0.411	0.276
Glyma.02G174500	1.053	0.661	0.364	0.352	0.663	0.585
Glyma.02G217200	0.489	1.577	0.249	0.277	0.279	0.19
Glyma.02G227300	0.394	1.406	0.306	0.215	1.033	0.321
Glyma.03G108500	0.321	2.302	0.014	0.064	1.699	0.1
Glyma.03G205100	0.047	0.379	0.02	0.261	0.316	0.153
Glyma.03G238000	0.798	1.995	0.69	1.584	1.313	1.439
Glyma.03G264700	0.181	0.775	0.034	0.227	0.328	0.261
Glyma.04G010200	4.031	1.454	0.316	0.537	1.174	0.429
Glyma.04G057300	0.442	1.125	0.163	0.637	0.663	0.189
Glyma.04G158200	0	0	0	0	0.09	0.02
Glyma.05G008800	1.755	4.381	0.237	1.099	2.18	1.364
Glyma.05G026400	0.454	1.347	0.419	0.639	0.757	0.603
Glyma.05G159700	0.527	0.529	0.213	0.389	0.791	0.295
Glyma.05G240300	0.388	0.579	0.109	0.665	1.103	0.309
Glyma.05G244300	0.741	1.592	0.24	0.582	1.083	0.719
Glyma.05G244400	0.871	1.605	0.771	1.046	0.792	0.455
Glyma.06G057900	1.019	1.687	0.584	0.951	0.59	0.758
Glyma.06G161900	0.388	0.854	0.296	0.746	1.029	0.364
Glyma.06G206900	0.534	1.16	0.258	0.458	1.311	0.343
Glyma.06G322500	0.18	0.952	0.199	0.431	0.242	0.241
Glyma.07G029000	0.043	0.191	0.022	0.117	0.167	0.094
Glyma.07G057000	0.615	0.868	0.107	0.056	0.602	0.317
Glyma.07G196400	0.385	0.85	0.121	0.336	0.323	0.341
Glyma.08G117400	0.49	1.532	0.523	0.522	0.978	0.385
Glyma.08G152900	0.548	0.925	0.533	1.695	1.88	1.216
Glyma.08G172500	0.149	0.417	0.225	0.301	0.395	0.156
Glyma.08G213800	0.24	0.387	0.099	0.199	0.471	0.213
Glyma.08G252400	1.12	2.625	0.321	0.478	0.871	1.069
Glyma.08G294900	0.108	0.5	0.105	0.349	0.017	0.064
Glyma.08G295900	0.432	0.783	0.151	0.385	0.44	0.327
Glyma.08G318700	0	0	0	0	0	0
Glyma.09G154200	0.127	0.114	0.027	0.098	0.227	0.14
Glyma.09G168800	4.387	2.613	0.75	1.838	7.829	1.859
Glyma.09G209700	0.82	2.2	0.313	0.403	1.353	0.885
Glyma.09G227000	0.257	0.587	0.067	0.295	0.426	0.204
Glyma.09G286300	1.066	3.109	0.494	0.951	1.448	1.29
Glyma.10G018100	0.541	1.927	0.454	0.603	0.842	0.639
Glyma.10G093800	0.175	0.278	0.135	0.238	0.347	0.127
Glyma.10G258200	0.146	0.771	0.181	0.305	0.462	0.189
Glyma.11G007200	0.416	1.132	0.21	0.287	0.459	0.255
Glyma.11G008800	0.599	0.696	3.174	1.104	0.487	0.805
Glyma.11G213300	0.513	1.437	0.139	0.376	1.318	0.373
Glyma.12G009800	0.384	1.407	0.243	0.681	0.791	0.596
Glyma.12G115500	0	0.038	0	0	0	0
Glyma.12G183600	0.166	0.396	0.107	0.254	0.657	0.266
Glyma.12G184200	1.001	2.283	0.229	0.603	1.071	1.008
Glyma.12G239300	0.3	0.978	0.278	0.67	0.875	0.627
Glyma.13G060800	0.795	1.196	0.269	0.482	0.574	0.347
Glyma.13G119700	0.401	1.912	0.041	0	0.154	0.109
Glyma.13G121800	0.732	1.113	0.409	0.609	0.761	0.671
Glyma.13G179700	0.687	1.569	0.144	0.555	0.484	0.783
Glyma.13G220400	0.455	0.273	1.377	1.531	1.356	0.948
Glyma.13G332400	0.537	1.928	0.637	1.04	0.922	0.77
Glyma.13G345000	1.132	3.375	0.831	0.986	1.113	1.25
Glyma.14G003900	0.5	1.807	0.341	0.745	1.581	0.536
Glyma.14G184600	0.397	1.46	0.123	0.217	0.325	0.023
Glyma.14G194400	0.306	0.663	0.065	0.133	0.391	0.146
Glyma.14G224400	1.809	1.087	0.316	0.773	1.301	1.393
Glyma.15G041800	0.219	0.497	0.317	0.349	0.174
Glyma.15G084700	0.053	0.248	0.086	0.124	0.152	0.062
Glyma.15G092000	0.244	0.134	0.69	1.307	0.697	0.432
Glyma.15G254800	0.464	1.203	0.691	0.786	0.582	0.713
Glyma.15G272100	0.293	0.59	0.25	0.369	0.419	0.245
Glyma.16G026000	0.491	1.361	0.098	0.333	0.669	0.459
Glyma.16G172800	0.323	0.745	0.377	0.528	0.746	0.402
Glyma.16G218400	8.415	3.959	0.759	3.217	2.364	5.514
Glyma.17G099500	0.206	1.304	0.244	0.651	1.083	0.373
Glyma.17G100500	0	0.041	0	0.034	0.071	0.079
Glyma.17G117000	0.13	1.028	0.105	0.315	0.925	0.566
Glyma.17G209700	0.58	1.195	0.28	1.523	0.927	0.928
Glyma.18G094700	0.202	0.561	0.172	0.354	0.235	0.232
Glyma.18G126700	0	0	0	0	0	0
Glyma.18G128100	0	0	0	0	0	0
Glyma.18G225600	0	0	0	0	0	0
Glyma.18G287500	0.33	0.886	0.324	0.433	0.902	0.347
Glyma.19G025700	0.544	1.731	0.169	0.75	0.794	0.573
Glyma.19G202500	0.158	0.478	0.159	0.237	0.234	0.331
Glyma.20G132900	0.392	0.599	0.436	0.369	0.399	0.374
